# Supplementary material for: Time-Dependent Comparison of the Structural Variations of Natural Products and Synthetic Compounds
Source: Int J Mol Sci. 2024 Oct 25;25(21):11475. doi: 10.3390/ijms252111475 (PMC11547171; doi:10.3390/ijms252111475)
Supplement: Supplementary file 1 [file ijms-25-11475-s001.zip]

Archive with 1 entries (1 files):
- ijms-3195075-supplementary.pdf
